# Supplementary material for: Epidemiological trends and climate-driven dynamics of children respiratory infections in Lanzhou, China: a multi-pathogen time-series analysis
Source: Front Cell Infect Microbiol. 2026 May 19;16:1777468. doi: 10.3389/fcimb.2026.1777468 (PMC13226183; doi:10.3389/fcimb.2026.1777468)
Supplement: Supplementary file 2 [file Table1.xlsx]

## Sheet: Sheet1
Pathogen	Exposure	Percentile	Peak_Lag_Weeks	Peak_RR	Peak_95CI
Adenovirus	Atmospheric Pressure (hPa)	P95	0	3.437	(1.492, 7.92)
Adenovirus	Temperature (°C)	P5	0	2.124	(1.098, 4.107)
Human Parainfluenza Virus	Relative Humidity (%)	P5	0	0.169	(0.037, 0.768)
Human Parainfluenza Virus	Temperature (°C)	P5	0	0.49	(0.247, 0.969)
Human Parainfluenza Virus	Wind Speed (m/s)	P5	0	0.26	(0.081, 0.831)
Human Parainfluenza Virus	Wind Speed (m/s)	P95	0	0.152	(0.04, 0.582)
Influenza Virus	Atmospheric Pressure (hPa)	P95	0	18.597	(3.591, 96.32)
Influenza Virus	Temperature (°C)	P5	0	10.395	(1.65, 65.48)
Mycoplasma pneumoniae	Atmospheric Pressure (hPa)	P95	0	12.472	(3.089, 50.361)
Mycoplasma pneumoniae	Wind Speed (m/s)	P95	0	0.274	(0.085, 0.885)
Human Metapneumovirus	Relative Humidity (%)	P75	0	1.821	(1.068, 3.105)
Human Parainfluenza Virus	Wind Speed (m/s)	P10	0	0.333	(0.158, 0.698)
Human Parainfluenza Virus	Wind Speed (m/s)	P25	0	0.624	(0.412, 0.945)
Human Parainfluenza Virus	Wind Speed (m/s)	P90	0	0.162	(0.047, 0.555)
Rhinovirus	Temperature (°C)	P10	0	0.453	(0.253, 0.81)
Rhinovirus	Wind Speed (m/s)	P10	0	0.252	(0.117, 0.544)
Rhinovirus	Wind Speed (m/s)	P25	0	0.475	(0.308, 0.733)
Rhinovirus	Atmospheric Pressure (hPa)	P75	0	0.482	(0.296, 0.786)
Rhinovirus	Atmospheric Pressure (hPa)	P90	0	0.229	(0.088, 0.593)
Enterovirus	Temperature (°C)	P90	0	12.366	(2.559, 59.761)
Enterovirus	Relative Humidity (%)	P75	0	2.839	(1.31, 6.156)
Enterovirus	Relative Humidity (%)	P90	0	3.414	(1.329, 8.77)
Enterovirus	Wind Speed (m/s)	P10	0	0.474	(0.24, 0.938)
Enterovirus	Wind Speed (m/s)	P75	0	0.591	(0.474, 0.736)
Enterovirus	Wind Speed (m/s)	P90	0	0.092	(0.037, 0.23)
Enterovirus	Atmospheric Pressure (hPa)	P10	0	4.252	(1.639, 11.028)
Enterovirus	Atmospheric Pressure (hPa)	P25	0	1.759	(1.104, 2.803)

## Sheet: Sheet3
Pathogen	Exposure	Exposure_Value	Lag_Weeks	Peak RR(95%CI)
Influenza A Virus	Temperature (°C)	-4.64	0	(1.65, 65.48)
Influenza A Virus	Temperature (°C)	-0.8	0	(1.802, 32.004)
Influenza A Virus	Relative Humidity (%)	56.3	0	(1.147, 5.715)
Influenza A Virus	Atmospheric Pressure (hPa)	853	0	(1.61, 9.212)
Influenza A Virus	Atmospheric Pressure (hPa)	856.14	0	(3.591, 96.32)
Adenovirus	Temperature (°C)	-4.64	0	(1.098, 4.107)
Adenovirus	Atmospheric Pressure (hPa)	853	0	(1.22, 2.416)
Adenovirus	Atmospheric Pressure (hPa)	856.14	0	(1.492, 7.92)
Mycoplasma pneumoniae	Temperature (°C)	17	0	(1.081, 13.688)
Mycoplasma pneumoniae	Wind Speed (m/s)	1.2	0	(0.572, 0.918)
Mycoplasma pneumoniae	Wind Speed (m/s)	1.4	0	(0.085, 0.885)
Mycoplasma pneumoniae	Atmospheric Pressure (hPa)	853	0	(1.457, 5.712)
Mycoplasma pneumoniae	Atmospheric Pressure (hPa)	856.14	0	(3.089, 50.361)
Human Metapneumovirus	Relative Humidity (%)	56.3	0	(1.063, 3.096)
Human Parainfluenza Virus	Temperature (°C)	-4.64	0	(0.247, 0.969)
Human Parainfluenza Virus	Relative Humidity (%)	28.08	0	(0.037, 0.768)
Human Parainfluenza Virus	Wind Speed (m/s)	0.7	0	(0.081, 0.831)
Human Parainfluenza Virus	Wind Speed (m/s)	1.2	0	(0.531, 0.938)
Human Parainfluenza Virus	Wind Speed (m/s)	1.4	0	(0.04, 0.582)
