# Supplementary material for: Epidemiological trends and climate-driven dynamics of children respiratory infections in Lanzhou, China: a multi-pathogen time-series analysis
Source: Front Cell Infect Microbiol. 2026 May 19;16:1777468. doi: 10.3389/fcimb.2026.1777468 (PMC13226183; doi:10.3389/fcimb.2026.1777468)
Supplement: Supplementary file 3 [file Table2.xlsx]

## Sheet: Meteorological Variables_VIF 
Variable	VIF	Interpretation
Temp	3.882	Low Collinearity
TDiff	3.021	Low Collinearity
Press	3.169	Low Collinearity
Humid	2.792	Low Collinearity
Precip	1.705	Low Collinearity
Wind	2.563	Low Collinearity
Sun	2.932	Low Collinearity
